# Supplementary material for: MeWRKY IIas, Subfamily Genes of WRKY Transcription Factors From Cassava, Play an Important Role in Disease Resistance
Source: Front Plant Sci. 2022 Jun 2;13:890555. doi: 10.3389/fpls.2022.890555 (PMC9201764; doi:10.3389/fpls.2022.890555)
Supplement: Supplementary Table 1 — Primers used in this study. [file Table_1.XLS]

## Sheet: Sheet1
Table S1 - Primers used in this study.
Primer name	Primer sequence (5'-3')
pGBT-MeWRKY27-F	ATGGATTCCATTGCTCACTC
pGBT-MeWRKY27-R	CAATACTCTTGGTGTAGATAAAG
pGBT-MeWRKY28-F	ATGGACTCCACTTGGGTGAACAC
pGBT-MeWRKY28-R	CAGTTTCTCAATCCGGGTCTGG
pGBT-MeWRKY33-F	ATGGATACTAGTTCGACTTCGG
pGBT-MeWRKY33-R	CTGCAACATTCTTCCTGAAATAG
pGBT-MeWRKY64-F	ATGAAGAAGACTAGCTCGACTTC
pGBT-MeWRKY64-R	CCACTTTTCTGTGTGATTCTTC
pGBT-MeWRKY89-F	ATGGACTCCACTTTGGTTAACAC
pGBT-MeWRKY89-R	ATTTAACCATTTCTCTATCCGGG
pGBT-MeWRKY90-F	ATGGATGCTCACTTCTCTTGCG
pGBT-MeWRKY90-R	CAGAACTCCTGGTGTAGATAAAG
A/BD-MeWRKY27-NdeI-F	CATGCATATGATGGATTCCATTGCTCACTC
A/BD-MeWRKY27-BamHI-F	CGCGGATCCTCACAATACTCTTGGTGTAGATA
A/BD-MeWRKY28-NdeI-F	CATGCATATGATGGACTCCACTTGGGTGAACAC
A/BD-MeWRKY28-BamHI-F	CGCGGATCCTCACAGTTTCTCAATCCGGGTCTGG
A/BD-MeWRKY33-NdeI-F	CATGCATATGATGGATACTAGTTCGACTTCGG
A/BD-MeWRKY33-BamHI-F	CGCGGATCCCTACTGCAACATTCTTCCTGAAATAG
A/BD-MeWRKY64-NdeI-F	CATGCATATGATGAAGAAGACTAGCTCGACTTC
A/BD-MeWRKY64-BamHI-F	CGCGGATCCTCACCACTTTTCTGTGTGATTCTTC
A/BD-MeWRKY89-NdeI-F	CATGCATATGATGGACTCCACTTTGGTTAACAC
A/BD-MeWRKY89-BamHI-F	CGCGGATCCCTAATTTAACCATTTCTCTATCC
A/BD-MeWRKY90-NdeI-F	CATGCATATGATGGATGCTCACTTCTCTTGCG
A/BD-MeWRKY90-BamHI-F	CGCGGATCCTCACAGAACTCCTGGTGTAGATAA
W-box-SacI-F	GTCAGAGCTCCTTATTCAGCCATCAAAAGTTGACCAATAATTTATT CAGCCATCAAAAGTTGACCAATAATTATCCCGGGCTAG
W-box-SmaI-F	CTAGCCCGGGATAATTATTGGTCAACTTTTGATGGCTGAATAAATT ATTGGTCAACTTTTGATGGCTGAATAAGGAGCTCTGAC
pEGAD-MeWRKY27-SmaI-F	CTAGCCCGGGATGGATTCCATTGCTCACTCCT
pEGAD-MeWRKY27-BamHI-F	CGCGGATCCTCACAATACTCTTGGTGTAGATAA
pEGAD-MeWRKY28-SmaI-F	CTAGCCCGGGATGGACTCCACTTGGGTGAACAC
pEGAD-MeWRKY28-BamHI-F	CGCGGATCCTCACAGTTTCTCAATCCGGGTCTG
pEGAD-MeWRKY33-SmaI-F	CTAGCCCGGGATGGATACTAGTTCGACTTCGG
pEGAD-MeWRKY33-BamHI-F	CGCGGATCCCTACTGCAACATTCTTCCTGAAA
pEGAD-MeWRKY64-SmaI-F	CTAGCCCGGGATGAAGAAGACTAGCTCGACTTC
pEGAD-MeWRKY64-BamHI-F	CGCGGATCCTCACCACTTTTCTGTGTGATTCT
pEGAD-MeWRKY89-SmaI-F	CTAGCCCGGGATGGACTCCACTTTGGTTAACAC
pEGAD-MeWRKY89-BamHI-F	CGCGGATCCCTAATTTAACCATTTCTCTATC
pEGAD-MeWRKY90-SmaI-F	CTAGCCCGGGATGGATGCTCACTTCTCTTGCG
pEGAD-MeWRKY90-BamHI-F	CGCGGATCCTCACAGAACTCCTGGTGTAGA
qMeUbq10-F	CACCTTGCATCTCGTTCTCC
qMeUbq10-R	TTCCGTCCTCTAGCTGCTTC
qMeWRKY27-F	CCAATGGAGAAAGTATGGGCAG
qMeWRKY27-R	GATCATGGTTGTGCTCTCCTTC
qMeWRKY28-F	CCTTCTCCTAGGGCTTACTT
qMeWRKY28-R	TCAGTTTGTGAAAGGTTGGT
qMeWRKY33-F	GTTGTCAAGGATGGATATCAATG
qMeWRKY33-R	ATTGTGCTCTCCTTCATAAGTTG
qMeWRKY64-F	ATCCTTCTCCAAGAGCCTAC
qMeWRKY64-R	TTGTGAGGGATGTGGATGAT
qMeWRKY89-F	AGGATGGATATCAATGGAGG
qMeWRKY89-R	ATTGAAGGATCTTCTGCACT
qMeWRKY90-F	CTTCAGATGTTCCATGGCTC
qMeWRKY90-R	TTGGATCATGGTTGTGTTC
CsCMV-MeWRKY27-F	AGTGGTCTCTGTCCAGTCCTATGGATTCCATTGCTCACTCC
CsCMV-MeWRKY27-R	GGTCTCAGCAGACCACAAGTTCCATCTTTTAGATTTAGGCTCTTG
CsCMV-MeWRKY33-F	AGTGGTCTCTGTCCAGTCCTATGGATACTAGTTCGACTTCGGC
CsCMV-MeWRKY33-R	GGTCTCAGCAGACCACAAGTCCATTAACTGGCTTCTCAAAACG
