# Supplementary material for: MeWRKY IIas, Subfamily Genes of WRKY Transcription Factors From Cassava, Play an Important Role in Disease Resistance
Source: Front Plant Sci. 2022 Jun 2;13:890555. doi: 10.3389/fpls.2022.890555 (PMC9201764; doi:10.3389/fpls.2022.890555)
Supplement: Supplementary Table 2 — Transcriptome datasets used for expression and WGCNA analysis. [file Table_2.XLS]

## Sheet: Sheet1
Table S2 Transcriptome datasets used for expression and WGCNA analysis.
Run ID1	Sample Name	Note	Rerference
SRR1298996	W14_root	Expression analysis	(Wang et al., 2014)
SRR1298998	W14_leaf
SRR1299000	KU50_leaf
SRR1299001	KU50_root_75 d
SRR1299002	KU50_root_120 d
SRR1299003	KU50_root_150 d
SRR1299005	Arg7_root_early
SRR1299006	Arg7_root_middle
SRR1299007	Arg7_root_late
SRR1299009	Arg7_leaf
SRR1050891	cassava_stems_ORST4_0 dpi	Expression analysis	(Muñoz-Bodnar et al., 2014)
SRR1050892	cassava_stems_ORST4_5 dpi
SRR1050893	cassava_stems_ORST4_7 dpi
SRR1050894	cassava_stems_+TALE1Xam_0 dpi
SRR1050895	cassava_stems_+TALE1Xam_5 dpi
SRR1050896	cassava_stems_+TALE1Xam_7 dpi
SRR1050897	cassava_stems_ORST4_0 dpi
SRR1050898	cassava_stems_ORST4_5 dpi
SRR1050899	cassava_stems_ORST4_7 dpi
SRR1050900	cassava_stems_+TALE1Xam_0 dpi
SRR1050901	cassava_stems_+TALE1Xam_5 dpi
SRR1050902	cassava_stems_+TALE1Xam_7 dpi
SRR1537519	mock_8 hr	WGCNA assay	(Cohn et al., 2014)
SRR1538456	mock_8 hr
SRR1538457	mock_8 hr
SRR1544068	mock_8 hr
SRR1538484	Xam668_8 hr
SRR1538485	Xam668_8 hr
SRR1538486	Xam668_8 hr
SRR1538487	X. euvesicatoria_8 hr
SRR1538488	X. euvesicatoria_8 hr
SRR1538489	X. euvesicatoria_8hr
SRR1538490	X. euvesicatoria (TAL20_Xam668)_8 hr
SRR1538491	X. euvesicatoria (TAL20_Xam668)_8 hr
SRR1539556	X. euvesicatoria (TAL20_Xam668)_8 hr
SRR1538828	mock_24 hr
SRR1538829	mock_24 hr
SRR1538848	mock_24 hr
SRR1538903	X. euvesicatoria_24 hr
SRR1538904	X. euvesicatoria_24 hr
SRR1538905	X. euvesicatoria_24 hr
SRR1538928	X. euvesicatoria (TAL20_Xam668)_24 hr
SRR1538929	X. euvesicatoria (TAL20_Xam668)_24 hr
SRR1538930	X. euvesicatoria (TAL20_Xam668)_24 hr
SRR1538931	Xam668_24 hr
SRR1538932	Xam668_24 hr
SRR1538933	Xam668_24 hr
SRR1539557	mock_50 hr
SRR1539558	mock_50 hr
SRR1539559	mock_50 hr
SRR1539560	Xam668_50 hr
SRR1539561	Xam668_50 hr
SRR1539562	Xam668_50 hr
SRR1539563	X. euvesicatoria_50 hr
SRR1539564	X. euvesicatoria_50 hr
SRR1539565	X. euvesicatoria_50 hr
SRR1539566	X. euvesicatoria (TAL20_Xam668)_50 hr
SRR1539567	X. euvesicatoria (TAL20_Xam668)_50 hr
SRR1539568	X. euvesicatoria (TAL20_Xam668)_50 hr
Note: 1Run IDs were assigned by NCBI GEO.
Rerference
[1] W. Wang, B. Feng, J. Xiao, Z. Xia, X. Zhou, P. Li, W. Zhang, Y. Wang, B.L. Moller, P. Zhang, M.C. Luo, G. Xiao, J. Liu, J. Yang, S. Chen, P.D. Rabinowicz, X. Chen, H.-B. Zhang, H. Ceballos, Q. Lou, M. Zou, L.J.C.B. Carvalho, C. Zeng, J. Xia, S. Sun, Y. Fu, H. Wang, C. Lu, M. Ruan, S. Zhou, Z. Wu, H. Liu, R.M. Kannangara, K. Jorgensen, R.L. Neale, M. Bonde, N. Heinz, W. Zhu, S. Wang, Y. Zhang,…
[2] M. Cohn, R.S. Bart, M. Shybut, D. Dahlbeck, M. Gomez, R. Morbitzer, B.H. Hou, W.B. Frommer, T. Lahaye, B.J. Staskawicz, Xanthomonas axonopodis virulence is promoted by a transcription activator-like effector-mediated induction of a SWEET sugar transporter in cassava, Mol. Plant Microbe Interact. 27 (2014)1186-1198.
[3] Muñoz-Bodnar, A., Perez-Quintero, A.L., Gomez-Cano, F. et al. RNAseq analysis of cassava reveals similar plant responses upon infection with pathogenic and non-pathogenic strains of Xanthomonas axonopodis pv. manihotis . Plant Cell Rep 33 (2014) 1901-1912.
