# Supplementary material for: MeWRKY IIas, Subfamily Genes of WRKY Transcription Factors From Cassava, Play an Important Role in Disease Resistance
Source: Front Plant Sci. 2022 Jun 2;13:890555. doi: 10.3389/fpls.2022.890555 (PMC9201764; doi:10.3389/fpls.2022.890555)
Supplement: Supplementary Table 3 — The detailed information of MeWRKY genes identified in the cassava genome. [file Table_3.XLS]

## Sheet: Sheet1
Table S3. The detailed information of MeWRKY genes identified in the cassava genome.
Chr.	Accession	Gene name	Gene start	Gene end	CDS length	Protein length	Theoretical pI	Mw (kDa)	Predicted subcellular localization	Subfamily
1	Manes.01G007600	MeWRKY1	1291358	1296275	2214	737	5.93	79.76	nucl	Ⅰ
1	Manes.01G029300	MeWRKY2	4519381	4523130	915	304	6.26	32.96	nucl	Ⅱc
1	Manes.01G031600	MeWRKY3	4814836	4818407	1527	508	8.6	54.89	chlo	Ⅰ
1	Manes.01G045700	MeWRKY4	8113996	8114622	348	115	5.51	12.63	nucl	Ⅱa
1	Manes.01G047200	MeWRKY5	9124114	9126089	1032	343	5.83	38.76	nucl	Ⅲ
1	Manes.01G057100	MeWRKY6	16832637	16833992	939	312	4.97	34.87	nucl	Ⅱe
1	Manes.01G077300	MeWRKY7	20350042	20351911	954	317	9.27	35.18	nucl	Ⅱd
1	Manes.01G100400	MeWRKY8	22374615	22381501	1605	534	8.31	57.91	nucl	Ⅰ
1	Manes.01G128000	MeWRKY9	24403086	24405047	1011	336	8.48	37.82	nucl	Ⅱc
1	Manes.01G189000	MeWRKY10	28596054	28599527	1797	598	6.27	64.98	nucl	Ⅱb
1	Manes.01G200800	MeWRKY11	29410280	29413437	1038	345	9.68	38.91	nucl	Ⅱd
1	Manes.01G228500	MeWRKY12	31284587	31285935	780	259	5.45	29.2	nucl	Ⅱe
1	Manes.01G230000	MeWRKY13	31385910	31387812	915	304	6.1	33.91	nucl	Ⅱc
1	Manes.01G235400	MeWRKY14	31707020	31710087	1518	505	8.93	54.27	nucl	Ⅱb
1	Manes.01G252200	MeWRKY15	32790722	32792005	564	187	9.05	21.39	pero	Ⅱc
1	Manes.01G252400	MeWRKY16	32798773	32800444	984	327	5.81	35.72	nucl	Ⅱe
1	Manes.01G253400	MeWRKY17	32891501	32893447	1032	343	5.28	38.35	nucl	Ⅲ
1	Manes.01G273700	MeWRKY18	34658784	34661080	618	205	7.13	23.56	nucl	Ⅱc
2	Manes.02G011500	MeWRKY19	1004658	1006562	1002	333	5.42	37.31	nucl	Ⅲ
2	Manes.02G016900	MeWRKY20	1419285	1420450	549	182	9.44	20.46	pero	Ⅱc
2	Manes.02G017100	MeWRKY21	1425963	1428757	822	273	5.88	30.71	cysk	Ⅱe
2	Manes.02G036600	MeWRKY22	2835652	2837247	972	323	9.37	35.8	nucl	Ⅱd
2	Manes.02G049700	MeWRKY23	3821851	3827274	1587	528	6.68	57.83	nucl	Ⅰ
2	Manes.02G085100	MeWRKY24	6388746	6390313	909	302	6.95	33.74	nucl	Ⅱc
2	Manes.02G189600	MeWRKY25	15398194	15400366	1665	554	7.2	61.4	nucl	Ⅰ
3	Manes.03G008900	MeWRKY26	698080	700260	1362	453	8.79	49.6	nucl	Ⅰ
3	Manes.03G009300	MeWRKY27	747313	749167	774	257	8.97	28.45	nucl	Ⅱa
3	Manes.03G009500	MeWRKY28	755267	756863	900	299	8.93	33.03	nucl	Ⅱa
3	Manes.03G051300	MeWRKY29	4501200	4502377	507	168	5.29	19.5	cyto	Ⅱc
3	Manes.03G132200	MeWRKY30	22856944	22859930	1524	507	6.03	55.53	nucl	Ⅱb
3	Manes.03G137600	MeWRKY31	23242466	23248004	1725	574	6.38	66.3	nucl	Ⅰ
3	Manes.03G206400	MeWRKY32	28660140	28662063	1017	338	6.22	37.66	nucl	Ⅱc
4	Manes.04G102600	MeWRKY33	23829879	23831678	978	325	8.93	35.95	nucl	Ⅱa
5	Manes.05G004300	MeWRKY34	324121	326146	786	261	5.52	29.62	nucl	Ⅱe
5	Manes.05G008500	MeWRKY35	567394	570537	1515	504	8.07	54	nucl	Ⅱb
5	Manes.05G013500	MeWRKY36	899249	901066	903	300	6.02	33.48	nucl	Ⅱc
5	Manes.05G028900	MeWRKY37	2075300	2076107	522	173	9.13	19.88	nucl	Ⅱc
5	Manes.05G029500	MeWRKY38	2102376	2103897	1029	342	6.21	37.31	nucl	Ⅱe
5	Manes.05G030900	MeWRKY39	2229098	2231834	1059	352	4.96	39.73	nucl	Ⅲ
5	Manes.05G056100	MeWRKY40	4252324	4255684	618	205	7.19	23.58	nucl	Ⅱc
5	Manes.05G085600	MeWRKY41	6576115	6579113	1038	345	9.55	38.79	nucl	Ⅱd
5	Manes.05G106900	MeWRKY42	9312653	9317424	1575	524	8.62	57.17	nucl	Ⅰ
5	Manes.05G108600	MeWRKY43	9801848	9807888	912	303	6.22	33.41	nucl	Ⅱc
5	Manes.05G176800	MeWRKY44	24333390	24335105	1113	370	9.89	40.61	nucl	Ⅱd
5	Manes.05G203900	MeWRKY45	27883494	27888793	2202	733	5.86	79.34	nucl	Ⅰ
6	Manes.06G051300	MeWRKY46	14537693	14540757	1386	461	5	50.04	nucl	Ⅱe
6	Manes.06G095600	MeWRKY47	20779900	20783420	1878	625	7.25	67.4	nucl	Ⅱb
6	Manes.06G121200	MeWRKY48	23001636	23002560	540	179	7.09	20.41	nucl	Ⅱc
6	Manes.06G153600	MeWRKY49	25687052	25688968	1239	412	5.69	45.13	nucl	Ⅱe
6	Manes.06G157300	MeWRKY50	25919982	25922623	1086	361	5.56	40.27	nucl	Ⅲ
7	Manes.07G012700	MeWRKY51	1256327	1258042	1293	430	6.39	47.5	nucl	Ⅱb
7	Manes.07G142400	MeWRKY52	26760635	26762187	948	315	5.5	36.13	nucl	Ⅲ
7	Manes.07G142500	MeWRKY53	26765287	26766992	939	312	7.06	35.31	nucl	Ⅲ
8	Manes.08G001500	MeWRKY54	158692	162441	1437	478	8.38	52.49	pero	Ⅰ
8	Manes.08G084300	MeWRKY55	19992020	19994412	861	286	5.36	31.91	nucl	Ⅰ
8	Manes.08G170600	MeWRKY56	33065776	33067729	987	328	5.79	37.12	nucl	Ⅲ
9	Manes.09G016300	MeWRKY57	2522388	2523789	741	246	8.12	27.7	nucl	Ⅰ
9	Manes.09G112700	MeWRKY58	23539292	23541906	1740	579	6.53	63.55	nucl	Ⅰ
9	Manes.09G123700	MeWRKY59	24601267	24603131	951	316	6.33	35.7	nucl	Ⅲ
9	Manes.09G151200	MeWRKY60	26801041	26803179	1071	356	9.52	40.23	nucl	Ⅱd
10	Manes.10G002100	MeWRKY61	117632	119591	948	315	5.85	35.6	nucl	Ⅲ
10	Manes.10G002200	MeWRKY62	120719	122608	849	282	4.91	32.1	nucl	Ⅲ
10	Manes.10G132800	MeWRKY63	24456873	24458926	1545	514	5.03	57.3	nucl	Ⅱb
11	Manes.11G066500	MeWRKY64	7049143	7050870	987	328	9.01	36.52	nucl	Ⅱa
12	Manes.12G005800	MeWRKY65	579449	584077	2226	741	6.13	80.43	nucl	Ⅰ
12	Manes.12G008700	MeWRKY66	768756	770371	573	190	9.35	21.92	nucl	Ⅱc
12	Manes.12G062100	MeWRKY67	5624529	5628981	1473	490	5.6	53.36	nucl	Ⅰ
12	Manes.12G072800	MeWRKY68	7361004	7363904	1953	650	5.38	70.03	nucl	Ⅱb
12	Manes.12G107400	MeWRKY69	24535757	24537708	1197	398	9.31	43.76	nucl	Ⅱd
12	Manes.12G143500	MeWRKY70	29700862	29702856	645	214	6.2	23.83	nucl	Ⅱc
12	Manes.12G144700	MeWRKY71	29857215	29859658	690	229	9.08	25.97	nucl	Ⅱc
13	Manes.13G009100	MeWRKY72	882446	883769	582	193	8.95	22.1	nucl	Ⅱc
13	Manes.13G063500	MeWRKY73	6948281	6952783	1467	488	6.16	53.15	nucl	Ⅰ
13	Manes.13G068100	MeWRKY74	7682911	7685525	1740	579	5.77	62.57	nucl	Ⅱb
13	Manes.13G119700	MeWRKY75	24690764	24692525	1035	344	9.58	37.47	nucl	Ⅱd
14	Manes.14G018600	MeWRKY76	1738280	1744872	1023	340	5.42	37.88	nucl	Ⅲ
14	Manes.14G021100	MeWRKY77	1910342	1911899	1377	458	5.62	50.04	nucl	Ⅱe
14	Manes.14G075800	MeWRKY78	6156904	6160639	1827	608	6.69	66.29	nucl	Ⅱb
14	Manes.14G126300	MeWRKY79	11221963	11224613	1326	441	5.28	47.87	nucl	Ⅱe
15	Manes.15G001300	MeWRKY80	134539	137099	969	322	5.93	35.78	nucl	Ⅱc
15	Manes.15G063600	MeWRKY81	4666523	4673022	1740	579	6.5	63	nucl	Ⅰ
15	Manes.15G068800	MeWRKY82	5050597	5053703	1710	569	6.26	61.91	nucl	Ⅱb
15	Manes.15G110400	MeWRKY83	8342161	8343609	375	124	5.93	14.01	nucl	Ⅰ
15	Manes.15G118300	MeWRKY84	8957496	8959338	924	307	6.27	34.53	nucl	Ⅱc
15	Manes.15G162600	MeWRKY85	12830735	12831968	552	183	9.58	21.01	nucl	Ⅱc
15	Manes.15G179400	MeWRKY86	18202291	18207618	1395	464	5.96	49.85	nucl	Ⅱb
16	Manes.16G004100	MeWRKY87	538392	540954	1749	582	6.39	62.99	nucl	Ⅱb
16	Manes.16G083400	MeWRKY88	24046807	24047720	495	164	5.48	18.49	chlo	Ⅱc
16	Manes.16G128900	MeWRKY89	27999805	28001788	954	317	8.26	35.22	nucl	Ⅱa
16	Manes.16G129000	MeWRKY90	28004140	28005907	756	251	8.95	27.89	nucl	Ⅱa
16	Manes.16G129500	MeWRKY91	28035770	28038765	1377	458	8.77	49.78	nucl	Ⅰ
16	Manes.16G134800	MeWRKY92	28484145	28486161	1029	342	9.59	37.05	nucl	Ⅱd
17	Manes.17G023100	MeWRKY93	10683879	10687166	1587	528	5.81	57.16	nucl	Ⅱb
17	Manes.17G029000	MeWRKY94	13870562	13872923	1728	575	7.05	62.96	nucl	Ⅱb
17	Manes.17G058900	MeWRKY95	19756050	19757628	798	265	5.55	29.9	nucl	Ⅱe
17	Manes.17G066200	MeWRKY96	20564931	20566773	966	321	6.43	35.6	nucl	Ⅱc
17	Manes.17G102000	MeWRKY97	24346932	24348826	552	183	9.52	20.81	nucl	Ⅱc
18	Manes.18G041000	MeWRKY98	3548024	3549757	1077	358	9.57	39.24	nucl	Ⅱd
18	Manes.18G098700	MeWRKY99	8550960	8553508	1725	574	6.55	62.94	nucl	Ⅰ
Scaffold00573	Manes.S015500	MeWRKY100	227109	230313	690	229	9.01	25.66	nucl	Ⅱc
Scaffold00600	Manes.S017200	MeWRKY101	14250	26894	1557	518	5.72	57.28	nucl	Ⅰ
Scaffold01681	Manes.S097400	MeWRKY102	6857	8367	792	263	5.29	29.44	nucl	Ⅱe
Note: Nucl, chlo, pero, cysk, and cyto refer to nucleus, chloroplast, peroxisome, cytoskeleton, and cytoplasm.
