# Supplementary material for: MeWRKY IIas, Subfamily Genes of WRKY Transcription Factors From Cassava, Play an Important Role in Disease Resistance
Source: Front Plant Sci. 2022 Jun 2;13:890555. doi: 10.3389/fpls.2022.890555 (PMC9201764; doi:10.3389/fpls.2022.890555)
Supplement: Supplementary Table 4 — Gene duplication events of MeWRKYs. [file Table_4.XLS]

## Sheet: Sheet1
Table S4 Gene duplication events of MeWRKYs
Homologous gene A			Homologous gene B			Duplication type
Gene name	Chr.	Subgroup	Gene name	Chr.	Subgroup
MeWRKY89	16	IIa	MeWRKY90	16	IIa	Tandem duplication
MeWRKY1	1	I	MeWRKY45	5	I	Segmental duplication
MeWRKY2	1	IIc	MeWRKY43	5	IIc	Segmental duplication
MeWRKY3	1	I	MeWRKY8	1	I	Segmental duplication
MeWRKY3	1	Ⅰ	MeWRKY23	2	Ⅰ	Segmental duplication
MeWRKY3	1	Ⅰ	MeWRKY42	5	Ⅰ	Segmental duplication
MeWRKY5	1	III	MeWRKY19	2	Ⅲ	Segmental duplication
MeWRKY6	1	IIe	MeWRKY38	5	Ⅱe	Segmental duplication
MeWRKY8	1	I	MeWRKY23	2	Ⅰ	Segmental duplication
MeWRKY10	1	IIb	MeWRKY78	14	IIb	Segmental duplication
MeWRKY11	1	IId	MeWRKY60	9	Ⅱd	Segmental duplication
MeWRKY12	1	IIe	MeWRKY34	5	IIe	Segmental duplication
MeWRKY13	1	IIc	MeWRKY32	3	Ⅱc	Segmental duplication
MeWRKY13	1	IIc	MeWRKY36	5	Ⅱc	Segmental duplication
MeWRKY13	1	IIc	MeWRKY80	15	IIc	Segmental duplication
MeWRKY14	1	IIb	MeWRKY35	5	IIb	Segmental duplication
MeWRKY15	1	IIc	MeWRKY20	2	Ⅱc	Segmental duplication
MeWRKY16	1	IIe	MeWRKY21	2	Ⅱe	Segmental duplication
MeWRKY16	1	IIe	MeWRKY49	6	Ⅱe	Segmental duplication
MeWRKY18	1	IIc	MeWRKY40	5	IIc	Segmental duplication
MeWRKY19	2	III	MeWRKY50	6	III	Segmental duplication
MeWRKY19	2	III	MeWRKY76	14	III	Segmental duplication
MeWRKY20	2	IIc	MeWRKY37	5	IIc	Segmental duplication
MeWRKY21	2	IIe	MeWRKY38	5	Ⅱe	Segmental duplication
MeWRKY21	2	IIe	MeWRKY49	6	Ⅱe	Segmental duplication
MeWRKY23	2	I	MeWRKY42	5	I	Segmental duplication
MeWRKY27	3	IIa	MeWRKY33	4	Ⅱa	Segmental duplication
MeWRKY27	3	IIa	MeWRKY64	11	Ⅱa	Segmental duplication
MeWRKY27	3	IIa	MeWRKY89	16	Ⅱa	Segmental duplication
MeWRKY29	3	IIc	MeWRKY88	16	IIc	Segmental duplication
MeWRKY30	3	IIb	MeWRKY82	15	Ⅱb	Segmental duplication
MeWRKY30	3	IIb	MeWRKY87	16	Ⅱb	Segmental duplication
MeWRKY31	3	I	MeWRKY73	13	Ⅰ	Segmental duplication
MeWRKY32	3	IIc	MeWRKY36	5	IIc	Segmental duplication
MeWRKY32	3	IIc	MeWRKY80	15	Ⅱc	Segmental duplication
MeWRKY33	4	IIa	MeWRKY89	16	Ⅱa	Segmental duplication
MeWRKY38	5	IIe	MeWRKY49	6	IIe	Segmental duplication
MeWRKY41	5	IId	MeWRKY60	9	IId	Segmental duplication
MeWRKY44	5	IId	MeWRKY69	12	Ⅱd	Segmental duplication
MeWRKY44	5	IId	MeWRKY75	13	Ⅱd	Segmental duplication
MeWRKY46	6	IIe	MeWRKY79	14	IIe	Segmental duplication
MeWRKY48	6	IIc	MeWRKY66	12	Ⅱc	Segmental duplication
MeWRKY48	6	IIc	MeWRKY72	13	Ⅱc	Segmental duplication
MeWRKY48	6	IIc	MeWRKY85	15	Ⅱc	Segmental duplication
MeWRKY48	6	IIc	MeWRKY97	17	Ⅱc	Segmental duplication
MeWRKY53	7	III	MeWRKY61	10	III	Segmental duplication
MeWRKY56	8	III	MeWRKY59	9	III	Segmental duplication
MeWRKY56	8	III	MeWRKY62	10	III	Segmental duplication
MeWRKY64	11	IIa	MeWRKY89	16	IIa	Segmental duplication
MeWRKY66	12	IIc	MeWRKY72	13	IIc	Segmental duplication
MeWRKY66	12	IIc	MeWRKY85	15	Ⅱc	Segmental duplication
MeWRKY66	12	IIc	MeWRKY97	17	Ⅱc	Segmental duplication
MeWRKY67	12	I	MeWRKY73	13	I	Segmental duplication
MeWRKY68	12	IIb	MeWRKY82	15	Ⅱb	Segmental duplication
MeWRKY68	12	IIb	MeWRKY87	16	Ⅱb	Segmental duplication
MeWRKY69	12	IId	MeWRKY75	13	Ⅱd	Segmental duplication
MeWRKY69	12	IId	MeWRKY98	18	Ⅱd	Segmental duplication
MeWRKY75	13	IId	MeWRKY98	18	IId	Segmental duplication
MeWRKY82	15	IIb	MeWRKY87	16	Ⅱb	Segmental duplication
MeWRKY85	15	IIc	MeWRKY97	17	IIc	Segmental duplication
MeWRKY87	16	IIb	MeWRKY94	17	IIb	Segmental duplication
