# Supplementary material for: MeWRKY IIas, Subfamily Genes of WRKY Transcription Factors From Cassava, Play an Important Role in Disease Resistance
Source: Front Plant Sci. 2022 Jun 2;13:890555. doi: 10.3389/fpls.2022.890555 (PMC9201764; doi:10.3389/fpls.2022.890555)
Supplement: Supplementary Table 6 — Summary of the annotation for 156 cassava genes containing W-box in their 2-kb promoter region. [file Table_6.XLS]

## Sheet: Sheet1
Table S6 Summary of the annotation for 156 cassava genes containing W-box in their 2 kb promoter region.
Gene name	Annotation
Manes.01G004300	arabinogalactan peptide 12-like
Manes.01G040800	endonuclease/exonuclease/phosphatase family protein
Manes.01G078500	14 kDa proline-rich protein DC2.15-like
Manes.01G079500	PREDICTED: plant/MNJ7-17
Manes.01G117300	glutathione S-transferase DHAR3, chloroplastic
Manes.01G121300	U-box domain-containing protein 21-like
Manes.01G121800	voltage-dependent L-type calcium channel subunit
Manes.01G143000	Fructose-bisphosphate aldolase
Manes.01G155500	Protein piccolo
Manes.01G160400	selT-like protein
Manes.01G220400	indole-3-acetic acid-induced protein ARG2
Manes.01G226900	Translation initiation factor IF-2
Manes.01G227000	GTP-binding protein SAR1A
Manes.01G236500	germin-like protein subfamily 2 member 4
Manes.01G255200	Ubiquitin-conjugating enzyme E2
Manes.01G255500	PREDICTED: LDLR chaperone MESD
Manes.01G256200	U-box domain-containing protein 33-like
Manes.01G256300	UDP-URONIC ACID TRANSPORTER 1 isoform X1
Manes.02G022300	bromo-adjacent-likey (BAH) domain-containing family protein
Manes.02G070700	Peptidase C26
Manes.02G072000	big root biomass
Manes.02G093300	scarecrow-like protein 4
Manes.02G104200	Transducin/WD40 repeat-like superfamily protein
Manes.02G121400	josephin-like protein
Manes.02G153900	hypothetical protein MANES.02G153900
Manes.02G154000	transcription termination factor MTERF8, chloroplastic-like
Manes.02G176900	U-box domain-containing protein 28-like
Manes.02G184300	nucleolar protein
Manes.02G205800	hypothetical protein MANES.02G205800
Manes.03G004500	ABC transporter F family member 4-like
Manes.03G033200	GATA transcription factor 21
Manes.03G106300	ethylene-responsive transcription factor 4
Manes.03G144500	glycine-rich RNA-binding protein 2, mitochondrial-like
Manes.03G148100	protein PHR1-LIKE 3-like
Manes.03G170000	rRNA-processing protein EFG1-like
Manes.03G181300	probable LRR receptor-like serine/threonine-protein kinase At1g67720
Manes.03G206600	hypothetical protein MANES.03G206600
Manes.04G043300	protein FAR1-RELATED SEQUENCE 4-like
Manes.04G056800	ribosomal protein S12
Manes.04G079100	auxin-responsive protein SAUR21
Manes.04G091700	long chain base biosynthesis protein 2a-like
Manes.04G101900	pleiotropic drug resistance protein 1-like
Manes.04G104400	zinc finger protein 1
Manes.04G110500	VQ motif-containing protein 11-like
Manes.04G124600	Translation machinery associated TMA7
Manes.04G128200	proline-rich receptor-like protein kinase PERK3 isoform X2
Manes.04G128900	protein disulfide isomerase-like 1-6
Manes.04G129000	SKP1-like protein 3
Manes.04G141600	glycylpeptide N-tetradecanoyltransferase 1-like
Manes.04G152700	tyrosine-sulfated glycopeptide receptor 1 isoform X2
Manes.05G014400	ribonucleases P/MRP protein subunit POP1 isoform X1
Manes.05G016200	two-component response regulator-like APRR5
Manes.05G048000	axial regulator YABBY 1-like
Manes.05G056900	nucleolin isoform X1
Manes.05G071400	sugar transporter ERD6-like 7
Manes.05G084000	tryptophan synthase alpha chain-like
Manes.05G105700	transmembrane emp24 domain-containing protein p24delta9-like
Manes.05G121000	ADP-ribosylation factor K-like
Manes.05G122600	polygalacturonase-like
Manes.05G127100	replication protein A 70 kDa DNA-binding subunit B-like
Manes.05G147200	Peptide chain release factor 1 like
Manes.05G186600	sucrose transport protein SUC4
Manes.05G198400	hypothetical protein MANES.05G198400
Manes.06G056500	blue copper protein-like
Manes.06G056600	formin-like protein 13
Manes.06G076200	probable LRR receptor-like serine/threonine-protein kinase At1g34110
Manes.06G096100	hypothetical protein MANES.16G082300
Manes.06G116600	lysine histidine transporter 1-like
Manes.06G123700	probable protein S-acyltransferase 7
Manes.06G173200	feruloyl CoA ortho-hydroxylase 1-like
Manes.07G005800	transcription factor MYB83-like
Manes.07G009200	cinnamoyl-CoA reductase 1-like isoform X3
Manes.07G017100	60S ribosomal protein L13-1-like
Manes.07G021100	PREDICTED: B3 domain-containing protein Os02g0764100-like
Manes.07G033000	7-deoxyloganetin glucosyltransferase-like isoform X1
Manes.07G131300	probable protein phosphatase 2C 30
Manes.08G034100	E3 ubiquitin-protein ligase PUB23-like
Manes.08G042300	kinesin-like protein KIN-7K, chloroplastic isoform X2
Manes.08G053100	Retrovirus-related Pol polyprotein from transposon RE1
Manes.08G079000	metallothionein-like protein type 2
Manes.08G100000	40S ribosomal protein S27-2
Manes.08G137800	rRNA 2'-O-methyltransferase fibrillarin-like
Manes.08G172200	serine/threonine-protein kinase HT1-like
Manes.09G016800	pentatricopeptide repeat-containing protein At1g63330-like
Manes.09G024900	zinc finger CCCH domain-containing protein 30-like
Manes.09G051900	casparian strip membrane protein 1-like
Manes.09G063700	phenylalanine ammonia-lyase-like
Manes.09G066900	membrane magnesium transporter-like
Manes.09G089400	exopolygalacturonase-like
Manes.09G107500	PHD finger-like domain-containing protein 5B
Manes.09G136000	hypothetical protein MANES.09G136000
Manes.09G149000	ethylene-responsive transcription factor 1B-like
Manes.10G007300	biotin/lipoyl attachment domain-containing family protein
Manes.10G014500	probable LRR receptor-like serine/threonine-protein kinase At3g47570
Manes.10G021800	cucumisin-like
Manes.10G058300	R3H domain-containing protein 1-like
Manes.10G072200	LOW QUALITY PROTEIN: phospholipid-transporting ATPase 1
Manes.10G072400	chlorophyll(ide) b reductase NOL, chloroplastic
Manes.10G081800	Ribosomal RNA large subunit methyltransferase
Manes.10G101900	mitochondrial uncoupling protein 5-like
Manes.10G129300	transmembrane emp24 domain-containing protein p24delta3-like isoform X1
Manes.10G131100	basic blue protein-like
Manes.11G028700	ubiquitin carboxyl-terminal hydrolase 6-like
Manes.11G074100	potassium transporter 4
Manes.11G116900	cytochrome P450 71B10-like
Manes.11G145800	vacuolar fusion protein MON1 homolog
Manes.12G007000	glutaredoxin-C1-like
Manes.12G031700	ethylene-responsive transcription factor 1B-like
Manes.12G038900	Transducin-like enhancer protein 2
Manes.12G132600	(S)-hydroxynitrile lyase-like
Manes.12G141000	omega-hydroxypalmitate O-feruloyl transferase-like
Manes.12G141300	somatic embryogenesis receptor kinase 2-like isoform X1
Manes.12G142100	Transmembrane protein
Manes.12G158300	pentatricopeptide repeat-containing protein At2g13420, mitochondrial-like
Manes.13G009100	probable WRKY transcription factor 75
Manes.13G018900	PREDICTED: basic proline-rich protein-like
Manes.13G103200	L-type lectin-domain containing receptor kinase IX.1-like
Manes.13G109400	basic leucine zipper 4-like
Manes.14G031400	carboxylesterase 1-like
Manes.14G059800	high-affinity nitrate transporter 3.1-like
Manes.14G061700	transcription repressor MYB6-like
Manes.14G071200	hypothetical protein MANES.14G071200
Manes.14G107700	lipid phosphate phosphatase 2-like isoform X1
Manes.14G134000	uclacyanin 1-like
Manes.15G022500	DUF21 domain-containing protein At4g14240-like
Manes.16G068000	E3 ubiquitin-protein ligase At1g12760
Manes.16G077300	EARLY FLOWERING 3 family protein
Manes.16G080800	zinc transporter 4, chloroplastic-like
Manes.16G083800	solute carrier family 25 member 44
Manes.16G087300	ethylene-responsive transcription factor ERF017-like
Manes.16G090800	E3 ubiquitin ligase PQT3-like
Manes.16G113900	peroxisomal fatty acid beta-oxidation multifunctional protein AIM1-like isoform X2
Manes.16G117800	Protein kinase, catalytic domain-containing protein
Manes.16G117900	Protein kinase, catalytic domain-containing protein
Manes.16G122700	ATP synthase subunit b', chloroplastic
Manes.16G124600	TPD1 protein homolog 1-like
Manes.16G125400	transmembrane protein
Manes.17G015300	exopolygalacturonase-like
Manes.17G024900	hypothetical protein MANES.17G024900, partial
Manes.17G025000	hypothetical protein MANES.17G025000
Manes.17G027700	O-fucosyltransferase 2
Manes.17G030400	BTB/POZ domain-containing protein At3g22104-like
Manes.17G032900	protein PLANT CADMIUM RESISTANCE 8-like
Manes.17G063900	probable 2-oxoglutarate/Fe(II)-dependent dioxygenase isoform X1
Manes.17G076400	probable disease resistance protein At4g27220, partial
Manes.17G112300	cyclin-dependent protein kinase inhibitor SMR6-like
Manes.17G114500	cytochrome c oxidase subunit 5C-like
Manes.17G123900	WAT1-related protein At3g28050-like
Manes.18G047000	LIM domain-containing protein WLIM1-like
Manes.18G091200	ubiquitin carboxyl-terminal hydrolase MINDY-3
Manes.18G095100	tryptophan aminotransferase-related protein 4-like
Manes.18G095800	peroxidase 12-like
Manes.18G098700	WRKY transcription factor WRKY24-like
Manes.18G136400	probable protein phosphatase 2C 25
Manes.18G136600	28S ribosomal protein S29, mitochondrial
Manes.S072900	VQ motif-containing protein 11-like
