# Supplementary material for: MeWRKY IIas, Subfamily Genes of WRKY Transcription Factors From Cassava, Play an Important Role in Disease Resistance
Source: Front Plant Sci. 2022 Jun 2;13:890555. doi: 10.3389/fpls.2022.890555 (PMC9201764; doi:10.3389/fpls.2022.890555)
Supplement: Supplementary Table 7 — Genes belong to different co-expression modules built from co-expression analysis. [file Table_7.XLS]

## Sheet: Sheet1
Table S7 Genes belong to different coexpression modules built from coexpression analysis.
Gene name	Module	Annotation
Manes.01G079500	turquoise	PREDICTED: plant/MNJ7-17
Manes.01G160400	turquoise	selT-like protein
Manes.01G255200	turquoise	ubiquitin-conjugating enzyme E2 4
Manes.01G256200	turquoise	U-box domain-containing protein 33-like
Manes.02G022300	turquoise	bromo-adjacent-likey (BAH) domain-containing family protein
Manes.02G072000	turquoise	big root biomass
Manes.02G093300*	turquoise	scarecrow-like protein 4
Manes.02G104200	turquoise	Transducin/WD40 repeat-like superfamily protein
Manes.02G154000	turquoise	transcription termination factor MTERF8, chloroplastic-like
Manes.02G184300	turquoise	nucleolar protein
Manes.03G004500	turquoise	ABC transporter F family member 4-like
Manes.03G106300	turquoise	ethylene-responsive transcription factor 4
Manes.03G170000	turquoise	rRNA-processing protein EFG1-like
Manes.03G181300	turquoise	probable LRR receptor-like serine/threonine-protein kinase At1g67720
Manes.04G101900	turquoise	pleiotropic drug resistance protein 1-like
Manes.04G128200*	turquoise	proline-rich receptor-like protein kinase PERK3 isoform X2
Manes.04G128900	turquoise	protein disulfide isomerase-like 1-6
Manes.05G014400	turquoise	ribonucleases P/MRP protein subunit POP1 isoform X1
Manes.05G056900	turquoise	nucleolin isoform X1
Manes.05G071400	turquoise	sugar transporter ERD6-like 7
Manes.05G084000	turquoise	tryptophan synthase alpha chain-like
Manes.05G147200	turquoise	Peptide chain release factor 1 like
Manes.06G056500	turquoise	blue copper protein-like
Manes.06G056600	turquoise	formin-like protein 13
Manes.06G123700	turquoise	probable protein S-acyltransferase 7
Manes.07G017100	turquoise	60S ribosomal protein L13-1-like
Manes.08G079000*	turquoise	metallothionein-like protein type 2
Manes.08G100000	turquoise	40S ribosomal protein S27-2
Manes.08G172200	turquoise	serine/threonine-protein kinase HT1-like
Manes.09G063700*	turquoise	phenylalanine ammonia-lyase-like
Manes.09G107500	turquoise	PHD finger-like domain-containing protein 5B
Manes.10G072200	turquoise	LOW QUALITY PROTEIN: phospholipid-transporting ATPase 1
Manes.10G081800	turquoise	Ribosomal RNA large subunit methyltransferase
Manes.10G129300	turquoise	transmembrane emp24 domain-containing protein p24delta3-like isoform X1
Manes.11G074100	turquoise	potassium transporter 4
Manes.11G145800	turquoise	vacuolar fusion protein MON1 homolog
Manes.12G031700	turquoise	ethylene-responsive transcription factor 1B-like
Manes.12G038900	turquoise	Transducin-like enhancer protein 2
Manes.12G132600	turquoise	(S)-hydroxynitrile lyase-like
Manes.12G141000	turquoise	omega-hydroxypalmitate O-feruloyl transferase-like
Manes.12G158300	turquoise	pentatricopeptide repeat-containing protein At2g13420, mitochondrial-like
Manes.13G009100	turquoise	probable WRKY transcription factor 75
Manes.13G018900	turquoise	PREDICTED: basic proline-rich protein-like
Manes.14G061700	turquoise	transcription repressor MYB6-like
Manes.14G071200	turquoise	hypothetical protein MANES.14G071200
Manes.16G068000	turquoise	E3 ubiquitin-protein ligase At1g12760
Manes.16G080800	turquoise	zinc transporter 4, chloroplastic-like
Manes.16G113900	turquoise	peroxisomal fatty acid beta-oxidation multifunctional protein AIM1-like isoform X2
Manes.16G125400	turquoise	transmembrane protein
Manes.17G032900	turquoise	protein PLANT CADMIUM RESISTANCE 8-like
Manes.17G063900	turquoise	probable 2-oxoglutarate/Fe(II)-dependent dioxygenase isoform X1
Manes.17G114500	turquoise	cytochrome c oxidase subunit 5C-like
Manes.18G091200	turquoise	ubiquitin carboxyl-terminal hydrolase MINDY-3
Manes.18G136600	turquoise	28S ribosomal protein S29, mitochondrial
MeWRKY27	turquoise	probable WRKY transcription factor 27
MeWRKY28	turquoise	probable WRKY transcription factor 28
MeWRKY33	turquoise	probable WRKY transcription factor 33
MeWRKY64	turquoise	probable WRKY transcription factor 64
MeWRKY89	turquoise	probable WRKY transcription factor 89
MeWRKY90	turquoise	probable WRKY transcription factor 90
